# Supplementary material for: Immunogenicity and safety of quadrivalent influenza vaccine among young and older adults in Tianjin, China: implication of immunosenescence as a risk factor
Source: Immun Ageing. 2023 Jul 27;20:37. doi: 10.1186/s12979-023-00364-6 (PMC10373264; doi:10.1186/s12979-023-00364-6)
Supplement: Supplementary file 1 — Additional file 1. [file 12979_2023_364_MOESM1_ESM.xlsx]

## Sheet: logistic regression
	H1N1
		SCR	B	S.E.	Wald	df	Sig.	Exp(B)	95% CI		Pre-vaccination SPR	B	S.E.	Wald	df	Sig.	Exp(B)	95% CI		Post-vaccination SPR	B	S.E.	Wald	df	Sig.	Exp(B)	95% CI
		Age	-0.03	0.015	4.146	1	0.042	0.971	0.944-0.999		Age	-0.004	0.016	0.068	1	0.794	0.996	0.965-1.027		Age	-0.037	0.022	2.767	1	0.096	0.964	0.923-1.007
		Male	0.065	0.368	0.031	1	0.861	1.067	0.518-2.196		Male	0.118	0.422	0.079	1	0.779	1.126	0.492-2.575		Male	-0.285	0.45	0.4	1	0.527	0.752	0.311-1.818
		Hypertension	0.203	0.454	0.2	1	0.654	1.226	0.503-2.985		Hypertension	0.422	0.539	0.611	1	0.434	1.525	0.53-4.388		Hypertension	0.198	0.528	0.141	1	0.708	1.219	0.433-3.429
		CHD	0.74	0.596	1.541	1	0.214	2.095	0.652-6.735		CHD	-1.19	0.964	1.522	1	0.217	0.304	0.046-2.015		CHD	0.567	0.644	0.775	1	0.379	1.763	0.499-6.233
		Diabetes	-0.127	0.552	0.053	1	0.817	0.88	0.298-2.597		Diabetes	0.072	0.709	0.01	1	0.919	1.075	0.268-4.312		Diabetes	0.417	0.637	0.429	1	0.513	1.517	0.436-5.282
		Hyperlipidemia	-0.602	0.451	1.778	1	0.182	0.548	0.226-1.327		Hyperlipidemia	-0.49	0.561	0.762	1	0.383	0.613	0.204-1.84		Hyperlipidemia	-0.333	0.509	0.428	1	0.513	0.717	0.264-1.944
		IV history	-1.875	0.443	17.882	1	0	0.153	0.064-0.366		IV history	2.053	0.415	24.423	1	0	7.794	3.452-17.595		IV history	-1.031	0.58	3.158	1	0.076	0.357	0.114-1.112
		Number of days	-0.009	0.009	0.884	1	0.347	0.991	0.973-1.01											Number of days	-0.017	0.011	2.506	1	0.113	0.983	0.963-1.004
		Pre-vaccination HAI	-0.003	0.005	0.277	1	0.598	0.997	0.988-1.007											Pre-vaccination HAI	0.169	0.043	15.639	1	0	1.184	1.089-1.287
	H3N2
		SCR	B	S.E.	Wald	df	Sig.	Exp(B)	95% CI		Pre-vaccination SPR	B	S.E.	Wald	df	Sig.	Exp(B)	95% CI		Post-vaccination SPR	B	S.E.	Wald	df	Sig.	Exp(B)	95% CI
		Age	-0.002	0.014	0.013	1	0.908	0.998	0.971-1.027		Age	0.007	0.017	0.156	1	0.693	1.007	0.974-1.04		Age	0.019	0.017	1.199	1	0.274	1.019	0.985-1.053
		Male	0.762	0.375	4.133	1	0.042	2.143	1.028-4.469		Male	-0.489	0.444	1.217	1	0.27	0.613	0.257-1.463		Male	0.593	0.422	1.975	1	0.16	1.809	0.791-4.136
		Hypertension	0.082	0.477	0.03	1	0.863	1.086	0.426-2.765		Hypertension	-0.487	0.574	0.719	1	0.396	0.615	0.2-1.893		Hypertension	-0.274	0.537	0.26	1	0.61	0.76	0.265-2.179
		CHD	-0.544	0.611	0.791	1	0.374	0.581	0.175-1.925		CHD	-1.578	1.133	1.94	1	0.164	0.206	0.022-1.901		CHD	-0.106	0.639	0.028	1	0.868	0.899	0.257-3.147
		Diabetes	-0.087	0.577	0.023	1	0.88	0.917	0.296-2.84		Diabetes	0.963	0.679	2.013	1	0.156	2.62	0.693-9.912		Diabetes	-0.701	0.59	1.415	1	0.234	0.496	0.156-1.575
		Hyperlipidemia	-0.079	0.471	0.028	1	0.867	0.924	0.367-2.325		Hyperlipidemia	-0.181	0.579	0.098	1	0.754	0.834	0.268-2.593		Hyperlipidemia	-0.382	0.511	0.56	1	0.454	0.682	0.251-1.857
		IV history	-0.369	0.406	0.826	1	0.363	0.691	0.312-1.533		IV history	0.504	0.443	1.291	1	0.256	1.655	0.694-3.946		IV history	-0.556	0.464	1.433	1	0.231	0.574	0.231-1.425
		Number of days	0.007	0.01	0.447	1	0.504	1.007	0.987-1.027											Number of days	0.001	0.011	0.019	1	0.889	1.001	0.981-1.022
		Pre-vaccination HAI	-0.093	0.019	23.037	1	0	0.911	0.877-0.946											Pre-vaccination HAI	0.061	0.024	6.311	1	0.012	1.063	1.014-1.115
	B/Victoria
		SCR	B	S.E.	Wald	df	Sig.	Exp(B)	95% CI		Pre-vaccination SPR	B	S.E.	Wald	df	Sig.	Exp(B)	95% CI		Post-vaccination SPR	B	S.E.	Wald	df	Sig.	Exp(B)	95% CI
		Age	-0.037	0.014	6.468	1	0.011	0.964	0.937-0.992		Age	0.017	0.016	1.136	1	0.286	1.017	0.986-1.05		Age	-0.053	0.026	4.315	1	0.038	0.948	0.901-0.997
		Male	-0.169	0.371	0.208	1	0.648	0.844	0.408-1.747		Male	0.452	0.428	1.114	1	0.291	1.572	0.679-3.638		Male	-0.211	0.561	0.142	1	0.707	0.81	0.27-2.432
		Hypertension	0.107	0.457	0.055	1	0.815	1.113	0.454-2.726		Hypertension	0.019	0.512	0.001	1	0.971	1.019	0.373-2.781		Hypertension	-0.445	0.69	0.415	1	0.52	0.641	0.166-2.48
		CHD	-0.609	0.617	0.976	1	0.323	0.544	0.162-1.821		CHD	-1.835	1.116	2.704	1	0.1	0.16	0.018-1.422		CHD	-0.545	0.792	0.474	1	0.491	0.58	0.123-2.736
		Diabetes	1.13	0.636	3.155	1	0.076	3.096	0.89-10.771		Diabetes	0.103	0.685	0.023	1	0.881	1.109	0.289-4.248		Diabetes	1.664	0.875	3.615	1	0.057	5.281	0.95-29.356
		Hyperlipidemia	0.343	0.466	0.541	1	0.462	1.409	0.565-3.51		Hyperlipidemia	-0.134	0.527	0.065	1	0.799	0.875	0.311-2.459		Hyperlipidemia	-0.484	0.638	0.576	1	0.448	0.616	0.176-2.152
		IV history	-0.085	0.408	0.043	1	0.835	0.919	0.413-2.044		IV history	0.793	0.415	3.652	1	0.056	2.21	0.98-4.985		IV history	-1.113	0.648	2.949	1	0.086	0.329	0.092-1.17
		Number of days	0.016	0.01	2.482	1	0.115	1.017	0.996-1.037											Number of days	0.095	0.03	9.812	1	0.002	1.1	1.036-1.168
		Pre-vaccination HAI	-0.027	0.008	11.279	1	0.001	0.973	0.958-0.989											Pre-vaccination HAI	0.143	0.047	9.29	1	0.002	1.153	1.052-1.264
	B/Yamagata
		SCR	B	S.E.	Wald	df	Sig.	Exp(B)	95% CI		Pre-vaccination SPR	B	S.E.	Wald	df	Sig.	Exp(B)	95% CI		Post-vaccination SPR	B	S.E.	Wald	df	Sig.	Exp(B)	95% CI
		Age	-0.015	0.016	0.898	1	0.343	0.985	0.956-1.016		Age	-0.073	0.018	16.25	1	0	0.93	0.898-0.963		Age	-0.299	0.153	3.823	1	0.051	0.742	0.55-1.001
		Male	-0.344	0.373	0.852	1	0.356	0.709	0.341-1.472		Male	0.269	0.381	0.496	1	0.481	1.308	0.62-2.761		Male	-5.504	3.516	2.451	1	0.117	0.004	0-4.003
		Hypertension	-0.534	0.465	1.316	1	0.251	0.587	0.236-1.459		Hypertension	0.179	0.454	0.156	1	0.692	1.197	0.492-2.911		Hypertension	-5.349	3.4	2.476	1	0.116	0.005	0-3.721
		CHD	0.104	0.606	0.029	1	0.864	1.11	0.338-3.639		CHD	-0.926	0.595	2.424	1	0.12	0.396	0.124-1.271		CHD	0.498	1.649	0.091	1	0.763	1.645	0.065-41.672
		Diabetes	0.364	0.57	0.408	1	0.523	1.44	0.471-4.401		Diabetes	-0.276	0.544	0.257	1	0.612	0.759	0.261-2.204		Diabetes	5.567	4.455	1.561	1	0.211	261.688	0.042-1622216.68
		Hyperlipidemia	-0.008	0.462	0	1	0.987	0.992	0.402-2.453		Hyperlipidemia	0.601	0.442	1.849	1	0.174	1.824	0.767-4.336		Hyperlipidemia	-1.18	1.922	0.377	1	0.539	0.307	0.007-13.297
		IV history	-0.964	0.412	5.47	1	0.019	0.381	0.17-0.855		IV history	1.77	0.465	14.46	1	0	5.868	2.357-14.61		IV history	-4.346	3.411	1.624	1	0.203	0.013	0-10.369
		Number of days	0.02	0.011	3.092	1	0.079	1.02	0.998-1.043											Number of days	0.522	0.375	1.942	1	0.163	1.686	0.809-3.515
		Pre-vaccination HAI	-0.017	0.006	8.904	1	0.003	0.983	0.972-0.994											Pre-vaccination HAI	0.239	0.131	3.3	1	0.069	1.27	0.981-1.643
