# Supplementary material for: Immunogenicity and safety of quadrivalent influenza vaccine among young and older adults in Tianjin, China: implication of immunosenescence as a risk factor
Source: Immun Ageing. 2023 Jul 27;20:37. doi: 10.1186/s12979-023-00364-6 (PMC10373264; doi:10.1186/s12979-023-00364-6)
Supplement: Supplementary file 2 — Additional file 2. [file 12979_2023_364_MOESM2_ESM.xlsx]

## Sheet: HAI≥40 group
	H1N1
		Seroconversion	B	S.E.	Wald	df	Sig.	Exp(B)	95% CI
		Age	0.018	0.038	0.226	1	0.634	1.018	0.945-1.096
		Male	2.067	1.486	1.934	1	0.164	7.899	0.429-145.416
		Hypertension	0.439	2.04	0.046	1	0.83	1.551	0.028-84.477
		Diabetes	-1.728	1.976	0.764	1	0.382	0.178	0.004-8.547
		Hyperlipidemia	-4.46	2.477	3.24	1	0.072	0.012	0-1.486
		IV history	-5.122	1.648	9.667	1	0.002	0.006	0-0.151
		Number of days	0.026	0.036	0.516	1	0.473	1.026	0.956-1.101
		Baseline HAI	-0.002	0.005	0.191	1	0.662	0.998	0.987-1.008
	H3N2
		Seroconversion	B	S.E.	Wald	df	Sig.	Exp(B)	95% CI
		Age	37.754	271.141	0.019	1	0.889	-	-
		Male	738.73	6960.3	0.011	1	0.915	-	-
		Hypertension	1125.15	20012.3	0.003	1	0.955	-	-
		Diabetes	7488.62	56081.2	0.018	1	0.894	-	-
		Hyperlipidemia	-1446.7	14180.4	0.01	1	0.919	-	-
		IV history	7920.78	57332.7	0.019	1	0.89	-	-
		Number of days	-146.237	1047.74	0.019	1	0.889	-	-
		Baseline HAI	-2.086	61.073	0.001	1	0.973	0.124	-
	B/Victoria
		Seroconversion	B	S.E.	Wald	df	Sig.	Exp(B)	95% CI
		Age	-0.007	0.038	0.03	1	0.862	0.993	0.921-1.071
		Male	0.053	0.97	0.003	1	0.957	1.054	0.158-7.055
		Hypertension	1.103	1.167	0.893	1	0.345	3.013	0.306-29.679
		Diabetes	1.456	1.643	0.785	1	0.376	4.288	0.171-107.411
		Hyperlipidemia	0.532	1.331	0.16	1	0.689	1.703	0.125-23.108
		IV history	0.911	1.042	0.764	1	0.382	2.486	0.323-19.153
		Number of days	-0.012	0.018	0.409	1	0.523	0.988	0.953-1.025
		Baseline HAI	-0.024	0.019	1.557	1	0.212	0.976	0.94-1.014
	B/Yamagata
		Seroconversion	B	S.E.	Wald	df	Sig.	Exp(B)	95% CI
		Age	0.006	0.018	0.1	1	0.752	1.006	0.971-1.041
		Male	-0.505	0.454	1.237	1	0.266	0.604	0.248-1.47
		Hypertension	-0.733	0.586	1.569	1	0.21	0.48	0.152-1.513
		Diabetes	-0.633	0.75	0.711	1	0.399	0.531	0.122-2.311
		Hyperlipidemia	0.405	0.613	0.436	1	0.509	1.499	0.451-4.981
		IV history	-1.082	0.491	4.854	1	0.028	0.339	0.129-0.887
		Number of days	0.008	0.012	0.488	1	0.485	1.008	0.985-1.032
		Baseline HAI	-0.01	0.006	2.343	1	0.126	0.99	0.978-1.003

## Sheet: HAI＜40 group
	H1N1
		SCR	B	S.E.	Wald	df	Sig.	Exp(B)	95% CI		Post-vaccination SPR	B	S.E.	Wald	df	Sig.	Exp(B)	95% CI
		Age	-0.046	0.019	5.614	1	0.018	0.955	0.92-0.992		Age	-0.038	0.022	2.864	1	0.091	0.963	0.922-1.006
		Male	-0.048	0.407	0.014	1	0.905	0.953	0.429-2.115		Male	-0.26	0.446	0.341	1	0.559	0.771	0.322-1.846
		Hypertension	0.58	0.467	1.539	1	0.215	1.785	0.715-4.461		Hypertension	0.33	0.508	0.422	1	0.516	1.391	0.514-3.766
		Diabetes	0.095	0.577	0.027	1	0.869	1.1	0.355-3.409		Diabetes	0.477	0.632	0.57	1	0.45	1.612	0.467-5.563
		Hyperlipidemia	-0.092	0.467	0.039	1	0.843	0.912	0.365-2.277		Hyperlipidemia	-0.248	0.497	0.248	1	0.618	0.781	0.295-2.069
		IV history	-1.077	0.524	4.218	1	0.04	0.341	0.122-0.952		IV history	-1.015	0.573	3.139	1	0.076	0.362	0.118-1.114
		Number of days	-0.013	0.01	1.776	1	0.183	0.987	0.968-1.006		Number of days	-0.017	0.011	2.562	1	0.109	0.983	0.963-1.004
		Pre-vaccination HAI	0.028	0.037	0.543	1	0.461	1.028	0.955-1.106		Pre-vaccination HAI	0.152	0.047	10.552	1	0.001	1.165	1.062-1.277
	H3N2
		SCR	B	S.E.	Wald	df	Sig.	Exp(B)	95% CI		Post-vaccination SPR	B	S.E.	Wald	df	Sig.	Exp(B)	95% CI
		Age	0.006	0.016	0.127	1	0.722	1.006	0.975-1.037		Age	0.022	0.018	1.515	1	0.218	1.023	0.987-1.06
		Male	0.777	0.388	4.011	1	0.045	2.175	1.017-4.653		Male	0.683	0.444	2.369	1	0.124	1.98	0.83-4.726
		Hypertension	-0.129	0.472	0.074	1	0.785	0.879	0.349-2.218		Hypertension	-0.116	0.538	0.047	1	0.829	0.89	0.31-2.555
		Diabetes	-0.403	0.567	0.505	1	0.478	0.669	0.22-2.03		Diabetes	-0.668	0.598	1.248	1	0.264	0.513	0.159-1.655
		Hyperlipidemia	-0.202	0.483	0.175	1	0.676	0.817	0.317-2.105		Hyperlipidemia	-0.426	0.531	0.642	1	0.423	0.653	0.231-1.851
		IV history	-0.622	0.422	2.17	1	0.141	0.537	0.235-1.228		IV history	-0.775	0.493	2.473	1	0.116	0.461	0.175-1.21
		Number of days	0.004	0.01	0.169	1	0.681	1.004	0.985-1.024		Number of days	-0.001	0.01	0.003	1	0.96	0.999	0.979-1.02
		Pre-vaccination HAI	-0.069	0.031	4.919	1	0.027	0.933	0.878-0.992		Pre-vaccination HAI	0.095	0.04	5.581	1	0.018	1.099	1.016-1.189
	B/Victoria
		SCR	B	S.E.	Wald	df	Sig.	Exp(B)	95% CI		Post-vaccination SPR	B	S.E.	Wald	df	Sig.	Exp(B)	95% CI
		Age	-0.053	0.021	6.39	1	0.011	0.949	0.911-0.988		Age	-0.054	0.026	4.461	1	0.035	0.947	0.901-0.996
		Male	-0.326	0.474	0.473	1	0.492	0.722	0.285-1.827		Male	-0.232	0.558	0.172	1	0.678	0.793	0.266-2.368
		Hypertension	-0.668	0.54	1.531	1	0.216	0.513	0.178-1.477		Hypertension	-0.575	0.654	0.772	1	0.38	0.563	0.156-2.028
		Diabetes	1.436	0.721	3.969	1	0.046	4.204	1.024-17.27		Diabetes	1.466	0.821	3.189	1	0.074	4.333	0.867-21.662
		Hyperlipidemia	-0.196	0.541	0.132	1	0.717	0.822	0.285-2.372		Hyperlipidemia	-0.505	0.63	0.642	1	0.423	0.604	0.176-2.075
		IV history	-0.775	0.526	2.173	1	0.14	0.461	0.164-1.291		IV history	-1.057	0.642	2.705	1	0.1	0.348	0.099-1.224
		Number of days	0.054	0.02	7.559	1	0.006	1.055	1.016-1.097		Number of days	0.095	0.03	9.93	1	0.002	1.099	1.036-1.166
		Pre-vaccination HAI	0.043	0.039	1.191	1	0.275	1.044	0.967-1.127		Pre-vaccination HAI	0.138	0.052	7.178	1	0.007	1.148	1.038-1.27
	B/Yamagata
		SCR	B	S.E.	Wald	df	Sig.	Exp(B)	95% CI		Post-vaccination SPR	B	S.E.	Wald	df	Sig.	Exp(B)	95% CI
		Age	-0.269	0.1	7.269	1	0.007	0.764	0.629-0.929		Age	-0.285	0.139	4.188	1	0.041	0.752	0.573-0.988
		Male	-1.013	1.132	0.801	1	0.371	0.363	0.04-3.338		Male	-5.437	3.41	2.542	1	0.111	0.004	0-3.477
		Hypertension	-1.701	1.311	1.683	1	0.195	0.183	0.014-2.384		Hypertension	-5.298	3.362	2.484	1	0.115	0.005	0-3.636
		Diabetes	1.923	1.476	1.697	1	0.193	6.84	0.379-123.461		Diabetes	5.732	4.407	1.692	1	0.193	308.679	0.055-1739389.72
		Hyperlipidemia	-0.139	1.043	0.018	1	0.894	0.87	0.113-6.72		Hyperlipidemia	-0.952	1.751	0.296	1	0.586	0.386	0.012-11.926
		IV history	-0.423	1.506	0.079	1	0.779	0.655	0.034-12.529		IV history	-4.186	3.391	1.524	1	0.217	0.015	0-11.705
		Number of days	0.249	0.129	3.695	1	0.055	1.283	0.995-1.653		Number of days	0.502	0.357	1.982	1	0.159	1.652	0.821-3.322
		Pre-vaccination HAI	-0.088	0.095	0.865	1	0.352	0.915	0.76-1.103		Pre-vaccination HAI	0.227	0.152	2.226	1	0.136	1.255	0.931-1.691
